# Supplementary material for: Triglyceride–Glucose Index as a Potential Indicator of Sarcopenic Obesity in Older People
Source: Nutrients. 2023 Jan 20;15(3):555. doi: 10.3390/nu15030555 (PMC9920571; doi:10.3390/nu15030555)
Supplement: Supplementary file 1 [file nutrients-15-00555-s001.zip]

Archive with 1 entries (1 files):
- nutrients-2124545-supplementary.pdf
